# Supplementary material for: YWHAH, a member of 14-3-3 family proteins, and PSME2, the proteasome activator subunit 2, are key host factors of Japanese encephalitis virus infection
Source: BMC Med Genomics. 2023 Jul 10;16:161. doi: 10.1186/s12920-023-01589-6 (PMC10332016; doi:10.1186/s12920-023-01589-6)
Supplement: Supplementary file 1 — Additional file 1. [file 12920_2023_1589_MOESM1_ESM.xlsx]

## Sheet: continuously upregulated
Gene symbol	Expression level			Cluster
	6h	24h	48h
ZNF184	1.00408	1.02677	1.05972	6
ARF4	1.00407	1.00672	1.01069	4
PSMA5	1.00498	1.01473	1.0341	6
TNIP1	1.01108	1.04373	1.05531	3
TNFAIP1	1.00432	1.00964	1.01452	3
TMEM165	1.00435	1.03038	1.06396	6
CDV3	1.00748	1.01916	1.02279	4
TBK1	1.0033	1.01809	1.03634	6
SRP54	1.0034	1.00844	1.01449	3
SERTAD1	1.01734	1.04576	1.09524	6
SELK	1.00717	1.03047	1.05884	6
SRPK1	1.00185	1.00621	1.00807	3
FKBP2	1.00261	1.00899	1.01612	3
HSPA13	1.00965	1.01883	1.04757	6
N4BP2L2	1.01262	1.03062	1.04439	3
DUSP22	1.00374	1.013	1.01622	3
TNFRSF10B	1.01044	1.01868	1.02506	4
LGALS8	1.02654	1.07227	1.13032	3
PELO	1.00504	1.01554	1.02767	3
NOL6	1.00789	1.02724	1.0633	6
AP3S2 /// C15orf38-AP3S2	1.00875	1.01447	1.03925	6
PPAN	1.00579	1.01693	1.02151	4
RRP9	1.00862	1.01435	1.01737	4
CCL26	1.07246	1.20916	1.30317	3
TBX3	1.01531	1.03624	1.06384	3
TRAF1	1.04261	1.12064	1.20198	3
RNF169	1.0063	1.02452	1.05117	6
DUSP6	1.01648	1.07436	1.1118	3
C12orf75	1.00529	1.00867	1.02194	6
RASSF1	1.01612	1.04798	1.05914	4
CLIC5	1.02666	1.05516	1.07308	4
RPRM	1.01042	1.03447	1.07111	6
CYP2J2	1.07023	1.14151	1.17914	4
GATA2	1.02102	1.06669	1.14849	6
MEF2C	1.03016	1.05785	1.15063	6
RNF138 /// RNF138P1	1.01395	1.03188	1.08502	6
OXR1	1.00366	1.00647	1.01067	4
TRMU	1.01575	1.02674	1.05394	6
CAMTA2	1.00183	1.00528	1.00895	3
SIX1	1.02996	1.08504	1.10952	4
PRSS21	1.01774	1.02579	1.03858	4
TANK	1.00721	1.0127	1.02006	4
C15orf39	1.01835	1.03351	1.04766	4
HOMER1	1.0107	1.07403	1.1649	6
RECK	1.0132	1.04392	1.08844	6
FAM76B	1.00383	1.02259	1.05171	6
ATG101	1.00328	1.00922	1.01247	3
CPED1	1.02582	1.06472	1.0995	3
PSME1	1.01003	1.02949	1.04674	3
AVL9	1.01196	1.02944	1.05763	6
CNIH3	1.03237	1.08544	1.13844	3
NRG1	1.00947	1.0245	1.04107	3
SOST	1.01155	1.02787	1.04448	3
ZNF267	1.02258	1.05299	1.12137	6
PPM1K	1.0263	1.08999	1.19339	6
PRKCQ	1.0123	1.05268	1.11276	6
XK	1.02945	1.04593	1.07053	4
CDH10	1.01024	1.02003	1.02692	4
IL1R2	1.00787	1.02795	1.0497	3
GSDMC	1.01185	1.02309	1.02808	4
C8orf34	1.03657	1.05913	1.09242	4
LRRC3B	1.01044	1.01765	1.0325	3
XBP1	1.0142	1.05647	1.08122	3
YBX3	1.00128	1.00388	1.00915	6
ZNF561	1.01491	1.03431	1.05629	3
MOK	1.00386	1.01253	1.02591	6
BTN3A2	1.02	1.06531	1.10676	3
B3GALNT1	1.01639	1.03584	1.07222	6
ADAM17	1.00611	1.00995	1.01802	3
LILRA6 /// LILRB3	1.00459	1.03182	1.07372	6
FAM47C	1.00482	1.01754	1.02931	3
SAXO2	1.00623	1.03304	1.05927	3
PELI1	1.02355	1.03965	1.07856	6
SUCNR1	1.01631	1.07888	1.12979	3
UMOD	1.02758	1.04397	1.07867	4
RAP2B	1.02681	1.07315	1.10761	3
ZNF844	1.02447	1.06804	1.10308	3
ADAM7	1.00781	1.03275	1.04657	3
GORAB	1.02331	1.04313	1.10569	6
CTNNBL1	1.01197	1.02573	1.0324	4
MSX1	1.01543	1.03859	1.08687	6
CCR6	1.00939	1.0258	1.05159	6
DTWD2	1.00569	1.01327	1.01841	4
HRH4	1.04233	1.07131	1.10224	4
LOC102030688 /// TEX28 /// TEX28P1 /// TEX28P2	1.01431	1.04231	1.08737	6
ATG12	1.00622	1.02323	1.05875	6
ZNF568	1.02465	1.05945	1.08126	4
SP8	1.08088	1.1319	1.31193	6
ALOX12B	1.00975	1.01604	1.01826	4
ZNF121	1.00086	1.00184	1.00321	3
HACD4	1.0133	1.02746	1.07072	6
TMEM161B	1.00635	1.02512	1.05483	6
OR10Z1	1.00165	1.01184	1.02685	6
OR5B21	1.00686	1.01255	1.01958	4
SNX2	1.00508	1.01931	1.04117	6
ADPRM	1.01232	1.04993	1.10944	6
C15orf48	1.0084	1.01805	1.02826	3
TTLL7	1.00338	1.01903	1.03695	6
ZNF280B	1.00783	1.03341	1.05678	3
S1PR1	1.03428	1.059	1.16826	6
RSPH4A	1.00303	1.00699	1.01558	6
METTL1	1.00436	1.00952	1.02463	6
MUL1	1.0041	1.00779	1.01817	6
MEI1	1.00622	1.02217	1.03061	3
HLA-A	1.03086	1.08911	1.18946	6
TM4SF1	1.01402	1.04792	1.11948	6
SPHK1	1.0052	1.01703	1.04187	6
CCDC109B	1.00687	1.01781	1.0397	6
DHX37	1.00515	1.01052	1.01702	3
FBXO31	1.01157	1.02135	1.02736	4
SNHG8	1.01292	1.03476	1.08947	6
CYB5R2	1.01148	1.01627	1.02579	4
PSME2	1.01625	1.05357	1.0865	3
HIST2H2BC	1.00606	1.01321	1.01923	4
GOLGA2P10	1.00924	1.05785	1.11694	6

## Sheet: continuously downregulated
Gene symbol	Expression level			Cluster
	6h	24h	48h
FABP12	0.973694	0.966589	0.934786	3
COX7C	0.996536	0.994268	0.987598	3
YWHAH	0.992496	0.988795	0.981161	3
PPP1R11	0.996538	0.990191	0.980834	3
FSTL1	0.997947	0.996438	0.993293	3
TMEM189-UBE2V1 /// UBE2V1	0.988317	0.984533	0.971949	3
GLUD1 /// GLUD2	0.990995	0.989281	0.979869	3
TOP2B	0.992588	0.984297	0.971586	3
RPS3A	0.997776	0.997031	0.992565	3
PRR13	0.997452	0.991782	0.977165	3
RHOBTB3	0.991318	0.97827	0.950373	3
MYL6	0.998588	0.996119	0.993656	3
GAA	0.992523	0.989858	0.977395	3
NSF	0.981624	0.978009	0.955955	3
ATP1A1	0.995692	0.98721	0.974109	3
GNB1	0.995594	0.987307	0.973364	3
ARFGAP3	0.994131	0.993442	0.987245	3
CNOT1	0.992692	0.97945	0.967251	3
ZCCHC24	0.985143	0.973814	0.951759	3
PCYOX1	0.956744	0.909895	0.844352	3
HUWE1	0.990464	0.971454	0.932608	3
TPCN1	0.975093	0.954208	0.931878	3
PIP5K1C	0.985309	0.96794	0.952613	3
WEE1	0.989559	0.985226	0.965762	3
MVK	0.99049	0.975023	0.95168	3
TIMELESS	0.995132	0.993075	0.988359	3
FAM127B	0.9935	0.980394	0.96588	3
AP3B1	0.992077	0.984006	0.975588	3
CAP1	0.996916	0.993276	0.983044	3
MOXD1	0.99173	0.97232	0.935745	3
NF2	0.983338	0.95997	0.926493	3
ZAK	0.988601	0.977903	0.940988	3
CRYZ	0.991595	0.97785	0.954628	3
EEF1B2	0.996969	0.994513	0.989674	3
TES	0.991138	0.988164	0.97681	3
NACC1	0.989448	0.968093	0.938493	3
CDC42BPA	0.971809	0.947715	0.891209	3
FAM129B	0.997756	0.992659	0.979153	3
LTBP2	0.975516	0.957655	0.93004	3
ANAPC2	0.982956	0.964349	0.915723	3
TUBG2	0.990977	0.987513	0.980716	3
KIAA1324	0.979491	0.975219	0.957135	3
PHF6	0.989415	0.989006	0.977225	3
SCARF2	0.981321	0.972667	0.935816	3
ETNK2	0.986348	0.968789	0.948075	3
FAM172A	0.985777	0.965725	0.914269	3
GYLTL1B	0.971185	0.958571	0.938165	3
GAS1	0.974482	0.956159	0.938125	3
PIAS4	0.994055	0.98815	0.969224	3
ARHGEF11	0.996793	0.991781	0.979708	3
HOOK3	0.979057	0.956934	0.926397	3
WDR62	0.995153	0.990389	0.981694	3
SP1	0.982945	0.960142	0.926107	3
IPO13	0.990586	0.971659	0.941713	3
CNIH2	0.99301	0.983147	0.975015	3
CBL	0.987381	0.975011	0.946353	3
GAB2	0.982045	0.967843	0.945365	3
POLR3GL	0.995093	0.99152	0.980349	3
SDK1	0.98091	0.976609	0.94363	3
FBXL18	0.974492	0.952891	0.899351	3
RAB36	0.987036	0.977328	0.964202	3
TIMM17A	0.982541	0.974287	0.962183	3
PTPN6	0.972683	0.971033	0.940445	3
MYO1F	0.984469	0.974142	0.965195	3
FRY	0.984903	0.981175	0.966466	3
FAM117B	0.980443	0.968579	0.93877	3
CTSZ	0.992055	0.985887	0.963207	3
RELL1	0.991396	0.983876	0.962375	3
ZBED2	0.966911	0.950209	0.91223	3
PURG	0.970872	0.943434	0.899056	3
SCNN1D	0.991447	0.98331	0.970215	3
CAMK2N2	0.990243	0.979875	0.969774	3
TFR2	0.994262	0.988673	0.982642	3
PTGDR2	0.984734	0.966269	0.949569	3
DSCAM	0.990917	0.979143	0.967965	3
BMPR2	0.978888	0.956722	0.895181	3
LRRC73	0.990415	0.969742	0.919199	3
ZSWIM4	0.977841	0.948478	0.884158	3
FAM178B	0.993719	0.983885	0.977017	3
KRT86	0.986548	0.979972	0.949229	3
LINC00922	0.991196	0.97507	0.954479	3
CHRAC1	0.990392	0.984921	0.970573	3
SMU1	0.930242	0.885604	0.834801	3
XRCC6	0.9978	0.994216	0.983766	3
SERTAD4	0.984185	0.980692	0.953122	3
CPM	0.978655	0.965828	0.924536	3
CSDE1	0.991922	0.979139	0.956014	3
TBC1D8B	0.996979	0.989931	0.976469	3
OTOS	0.994383	0.985596	0.970774	3
KHDRBS3	0.995324	0.985458	0.961955	3
ITGAM	0.962412	0.957734	0.921274	3
CMA1	0.992799	0.991763	0.981074	3
TMEM8B	0.990364	0.98109	0.963109	3
SPG21	0.99406	0.989788	0.975838	3
MCF2	0.994016	0.988451	0.979984	3
DMP1	0.971564	0.95903	0.935453	3
PPIL6	0.987683	0.970978	0.959326	3
SAMD4B	0.991305	0.977794	0.957014	3
NRN1L	0.990957	0.973475	0.958451	3
BRSK1	0.990303	0.985763	0.977076	3
C1GALT1C1L	0.969493	0.948318	0.93089	3
MAG	0.98862	0.976623	0.948554	3
NDRG3	0.989456	0.97245	0.931629	3
ASB14	0.984553	0.969145	0.924462	3
FAM168A	0.986868	0.967898	0.951053	3
STAG3L1 /// STAG3L2 /// STAG3L3	0.976156	0.958725	0.944807	3
RAB3B	0.913348	0.88597	0.828857	3
ERBB2	0.992081	0.985369	0.971583	3
AP1G2	0.994859	0.983952	0.958009	3
KIRREL	0.988188	0.97878	0.965117	3
TP73	0.986981	0.981278	0.960793	3
RNF183	0.991961	0.9819	0.957454	3
RGMA	0.97604	0.973516	0.937597	3
FAM198B	0.992844	0.980604	0.960281	3
PNPLA3	0.962873	0.96199	0.924406	3
APOBEC3A /// APOBEC3A_B	0.98854	0.97446	0.958377	3
ADAMTSL5	0.984924	0.98272	0.962283	3
LOC105369273 /// SSX4 /// SSX4B	0.98661	0.976625	0.961069	3
CCDC168	0.981782	0.973638	0.965459	3
GORASP2	0.996371	0.99051	0.973425	3
NID1	0.98675	0.964419	0.939288	3
KHSRP	0.988972	0.982924	0.973147	3
CPE	0.990618	0.987321	0.969591	3
MXRA7	0.988051	0.968187	0.925642	3
NTPCR	0.993413	0.988754	0.976479	3
RBM3	0.993791	0.981976	0.971626	3
NPDC1	0.994971	0.988764	0.972943	3
TSPAN17	0.992284	0.980699	0.953711	3
MIR600HG /// STRBP	0.976551	0.949027	0.889144	3
C11orf80	0.981583	0.956779	0.938221	3
TRAF3IP3	0.994407	0.992756	0.988184	3
WDR1	0.972975	0.959601	0.935947	3
LOC102724229 /// POLR2J4 /// RASA4 /// RASA4B	0.979333	0.949102	0.893197	3
SPATA31C2	0.979684	0.966817	0.927036	3
BRINP1	0.995055	0.985007	0.973347	3
ATP6AP1	0.995029	0.987881	0.974604	3
GAGE1 /// GAGE12B /// GAGE12C /// GAGE12D /// GAGE12E /// GAGE12F /// GAGE12G /// GAGE12H /// GAGE12I /// GAGE2D /// GAGE2E /// GAGE4 /// GAGE5 /// GAGE6 /// GAGE7	0.980027	0.956907	0.883852	3
TSPAN15	0.988595	0.979812	0.961928	3
PRR11	0.966695	0.944269	0.87428	3
GNB2L1	0.998822	0.997759	0.995942	3
SNX12	0.987751	0.967119	0.949421	3
KPNA2 /// LOC146880	0.992975	0.990069	0.983742	3
CDH4	0.988119	0.98029	0.950773	3
C8orf17	0.992177	0.984183	0.959644	3
HSP90AA6P	0.98764	0.97673	0.962394	3
PABPN1	0.981493	0.953859	0.913278	3
